# Supplementary material for: The Roles of CCCH Zinc-Finger Proteins in Plant Abiotic Stress Tolerance
Source: Int J Mol Sci. 2021 Aug 3;22(15):8327. doi: 10.3390/ijms22158327 (PMC8347928; doi:10.3390/ijms22158327)
Supplement: Supplementary file 1 [file ijms-22-08327-s001.zip]

Archive with 1 entries (1 files):
- ijms-1285258-supplementary.pdf
